# Supplementary material for: Melatonin Protects Mitochondrial Function and Inhibits Oxidative Damage against the Decline of Human Oocytes Development Caused by Prolonged Cryopreservation
Source: Cells. 2022 Dec 12;11(24):4018. doi: 10.3390/cells11244018 (PMC9776420; doi:10.3390/cells11244018)
Supplement: Supplementary file 1 [file cells-11-04018-s001.zip]

Archive with 1 entries (1 files):
- cells-2014007-supplementary.pdf
